# Supplementary material for: The Cx43-Mediated Autophagy Mechanism Influences Triple-Negative Breast Cancer Through the Regulation of Rab31
Source: Cancers (Basel). 2025 Dec 8;17(24):3923. doi: 10.3390/cancers17243923 (PMC12730575; doi:10.3390/cancers17243923)
Supplement: Supplementary file 1 [file cancers-17-03923-s001.zip]

Archive with 2 entries (2 files):
- File S1.pdf
- Supplementary Figure S1.pdf
